# Supplementary material for: Mental and behavioural disorders and COVID-19-associated death in older people
Source: BJPsych Open. 2020 Sep 3;6(5):e101. doi: 10.1192/bjo.2020.87 (PMC7468682; doi:10.1192/bjo.2020.87)
Supplement: Supplementary file 1 [file S2056472420000873sup001.zip]

Archive with 3 entries (2 files):
- S2056472420000873sup001/icjme-coi-form BB.pdf
- S2056472420000873sup001/icjme-coi-form TG.pdf
- S2056472420000873sup001/
